# Supplementary material for: Nitric Oxide Implication in Potato Immunity to Phytophthora infestans via Modifications of Histone H3/H4 Methylation Patterns on Defense Genes
Source: Int J Mol Sci. 2022 Apr 6;23(7):4051. doi: 10.3390/ijms23074051 (PMC8999698; doi:10.3390/ijms23074051)
Supplement: Supplementary file 1 [file ijms-23-04051-s001.zip]

Archive with 1 entries (1 files):
- ijms-1660623-supplementary.pdf
